# Supplementary material for: Origin and evolution of signaling pathways responsible for ascorbic acid synthesis and catabolism during plant terrestrialization
Source: Hortic Res. 2025 Jul 23;12(10):uhaf184. doi: 10.1093/hr/uhaf184 (PMC12537018; doi:10.1093/hr/uhaf184)
Supplement: Web_Material_uhaf184 [file web_material_uhaf184.zip › Supplementary tables.xlsx]

## Sheet: Table S1
Table S1. The source of the genomic data for the 21 core species used in this study
Species	Links
Arabidopsis thaliana	https://www.arabidopsis.org
Amborella trichopoda	https://phytozome.jgi.doe.gov
Oryza sativa	http://rice.plantbiology.msu.edu
Ginkgo biloba	http://gigadb.org/dataset/100209
Gnetum montanum	https://datadryad.org/resource/doi:10.5061/dryad.0vm37.2
Picea abies	http://congenie.org/start
Azolla filiculoides	https://www.fernbase.org
Salvinia cucullata	https://www.fernbase.org
Selaginella moellendorffii	https://phytozome.jgi.doe.gov
Marchantia polymorpha	http://marchantia.info
Physcomitrium patens	https://genome.jgi.doe.gov
Sphagnum fallax	https://phytozome.jgi.doe.gov
Chara braunii	PRJDB3348
Klebsormidium nitens	http://plantgir.cn
Mesostigma viride	http://plantgir.cn
Chlorella variabilis	https://jgi.doe.gov
Micromonas pusilla	https://jgi.doe.gov
Chlamydomonas reinhardtii	https://jgi.doe.gov
Chondrus crispus	https://www.ncbi.nlm.nih.gov/genome/12016
Cyanidioschyzon merolae	http://plants.ensembl.org
Porphyridium purpureum	http://cyanophora.rutgers.edu/porphyridium

## Sheet: Table S2
Table S2. The statistical analysis of ascorbic acid content in 218 plants from different taxonomic groups
Group	Species	Ascorbic acid content (mg/100g)	Sample type
Dicotyledons	Malpighia glabra	1677	Fresh
	Malus sylvestris	6
	Prunus armeniaca	10
	Arbutus unedo	117
	Pyrus serotina	4
	Annona squamosa x A. cherimola	2.9
	Persea americana	8.5
	Musa x paradisiaca	9
	Musa acuminata	1.4
	Carica pubescens x stipulata forma	21 to 32
	Vaccinium myrtillus	1
	Adonsonia digitata	150 to 499
	Rubus sp.	6
	Ribes nigrum	155 to 215
	Vaccinium sp.	1.3 to 16.4
	Lycium chinense	250
	Artocarpus altilis	29
	Myrciaria dubia	2700
	Physalis peruviana	33.1
	Averrhoa carambola	21
	Casimiroa edulis	30
	Prunus pseudocerasus	7-10
	Rosa roxburghii Tratt	2200
	Malus sp.	8
	Annona cherimola	9
	Annona reticulata	19
	Durio zibethinus	19.7
	Feijoa sellowiana	25
	Ficus carica	2
	Vitis labrusca	4
	Vitis vinifera	11
	Citrus x paradisi	33.3
	Psidium cattleianum	37
	Psidium guajava	183
	Fructus crataegi	53
	Syzygium cumin	14
	Ziziphus jujuba	500
	Terminalia ferdinandiana	2300 to 6900
	Dovyalis caffra	117
	Cucumis melo var. flexuosus	0.9
	Actinidia deliciosa	98
	Actinidia chinensis	120 to 240
	Citrus limon	53
	Citrus aurantiifolia	29.1
	Dimocarpus longan	84
	Eriobotrya japonica	1
	Litchi chinensis	72
	Mangifera indica	36.4
	Garcinia mangostana	2.9
	Sclerocarya birrea	68
	Mespilus germanica	0.3
	Cucumis melo	42
	Cucumis melo	40
	Cucumis melo	25
	Muntingia calabura	80
	Carissa macrocarpa	38
	Citrus sinensis	53
	Carica papaya	62
	Asimina triloba	14
	Passiflora edulis 'Edulis'	36.3
	Passiflora edulis 'Flavicarpa'	12.2
	Prunus persica	6.6
	Pyrus communis	4
	Diospyros virginiana	66
	Diospyros kaki	40
	Ananus comosus 'Cayenne'	11
	Ananus comosus 'Sweet Gold'	61
	Hylocereus undatus	21
Monocots	Sorghum halepense	30
	Triticum aestivum	35
	Cyperus rotundus	15
	Zea mays	45
	Commelina communis	20
	Portulaca oleracea	25
Gymnospermae	Ginkgo biloba	10.64	Dry
	Cycas revoluta	9.57
	Abies holophylla	17.02
	Cathaya argyrophylla	10.75
	Picea koraiensis	19.15
	Picea meyeri	14.89
	Picea wilsonii	19.15
	Picea jezoensis	17.02
	Larix principis-rupprechtii	14.89
	Cedrus deodara	14.89
	Pinus koraiensis	12.77
	Pinus armandii	14.89
	Pinus bungeana	19.15
	Pinus sylvestris	14.89
	Pinus tabuliformis	14.89
	Pinus taiwanensis	27.66
	Pinus Banksiana	17.02
	Cunninghamia lanceolata	25.53
	Cryptomeria japonica	12.77
	Metasequoia glyptostroboides	13.96
	Thuja occidentalis	34.04
	Platycladus orientalis	14.89
	Platycladus orientalis	21.28
	Calocedrus macrolepis	17.02
	Chamaecyparis pisifera	12.77
	Fokienia hodginsii	19.15
	Juniperus chinensis	12.77
	Sabina chinensis	12.77
	Juniperus rigida	10.64
	Cephalotaxus fortunei	21.28
	Taxus wallichiana	21.28
	Pseudotaxus chienii	20.93
	Amentotaxus argotaenia	12.9
	Torreya grandis	15.05
Fern	Athyrium distentifolium	94.2	Fresh
	Athyrium filix-femina	156.5
	Pteridium aquilinum	59.7
	Dryopteris aemula	111.5
	Dryopteris affinis	31.9
	Dryopteris borreri	55.7
	Dryopteris cambrensis	82.1
	Dryopteris carthusiana	115.7
	Dryopteris caucasica	55.7
	Dryopteris dilatata	118.1
	Dryopteris expansa	41.3
	Dryopteris filix-mas	69
	Dryopteris oreades	45.6
	Dryopteris remota	132.9
	Polystichum aculeatum	37.7
	Polystichum aculeatum	32.2
	Polystichum setiferum	30.1
	Matteuccia struthiopteris	32.3
	Osmunda regalis	51.1
	Osmunda regalis	49.4
	Polypodium vulgare	36.6
	Polypodium vulgare	34.2
	Lastrea limbosperma	51.5
	Phegopteris connectilis	35.3
	Thelypteris palustris	33.2
Bryophyta	Physcomitrium patens	2.6
	Hypnum plumaeforme	3.2
	Marchantia polymorpha	5.28
	Syntrichia caninervis	2-8
Chlorophyta	Bryopsis pennata	2.5
	Caulerpa lentillifera	2.74
	Caulerpa lentillifera	0.13
	Caulerpa lentillifera	3.89
	Caulerpa racemosa	2.25
	Caulerpa racemosa	2.75
	Caulerpa racemosa	9.12
	Caulerpa sertularioides	3.75
	Caulerpa taxifolia	3.9
	Codium tomentosum	13.8
	Codium vermilara	10
	Chaetomorpha antennina	4.9
	Chaetomorpha brachygona	2.25
	Cladophora rupestris	10.6
	Cladophora socialis	3.4
	Cladophora spp.	6.75
	Acrosiphonia orientalis	5
	Gayralia oxysperma	13
	Monostroma nitidum	4.95
	Ulva compressa	3.1
	Ulva flexuosa	30
	Ulva intestinalis	0.28
	Ulva intestinalis	0.34
	Ulva intestinalis	0.26
	Ulva intestinalis	14.7
	Ulva lactuca	22
	Ulva lactuca	1.55
	Ulva reticulata	9.71
	Ulva rigida	20.5
	Ulva rigida	20
	Ulva rigida	9.42
	Ulva spp.	20.4
	Ulva spp.	12.3
	Ulva spp.	4.2
	Ulva spp.	2.47
	Ulva spp.	12.5
	Ulva spp.	7.46
Rhodophyta	Amphiroa fragilissima	2.85
	Callophyllis variegata	0.11
	Centroceras clavulatum	3.45
	Ceramium ciliatum	31.9
	Chondrus crispus	5.38
	Crassiphycus changii	2.85
	Crassiphycus changii	2.85
	Crassiphycus changii	0.25
	Dulse	1.2
	Eucheuma denticulatum	0.35
	Eucheuma denticulatum	20
	Gelidiella acerosa	5.22
	Gelidium pusillum	1.5
	Gracilaria corticata	1
	Gracilaria gracilis	2.4
	Gracilaria tenuistipitata	5.02
	Halopithys incurva	11.3
	Hydropuntia edulis	50.1
	Hypnea musciformis	3.7
	Hypnea valentiae	4.38
	Jania rubens	4.36
	Jania rubens	3.1
	Kappaphycus alvarezii	3.95
	Kappaphycus alvarezii	0.33
	Kappaphycus alvarezii	5.51
	Kappaphycus alvarezii	0.36
	Kappaphycus alvarezii	1.07
	Kappaphycus striatum	0.35
	Laurencia obtusa	2.52
	Liagora albicans	1.55
	Millerella myrioclada	1.85
	Nitophyllum punctatum	26.2
	Nori	3.9
	Palmaria palmata	6.9
	Palmaria palmata	0.39
	Palmaria palmata	5.38
	Porphyra umbilicalis	16.1
	Porphyra umbilicalis	10.5
	Porphyra spp.	7.12
	Pterocladia heteroplatos	1.75
	Pyrophyllon subtumens	23.2
	Pyropia acanthophora	0.42
	Pyropia columbina	26.2
	Sphaerococcus coronopifolius	7.8

## Sheet: Table S3
Table S3. Database and annotation number used for screening each gene family
Genes family	Functional annotation database: Annotation number
Alase	PANTHER: PTHR23075
AO	TIGRFAM: TIGR03388
APX	CDD: cd00691
DHAR	Pfam: PF13417, PF13410
GalUR	Pfam: PF00248 + phylogenetic tree
GDH	Pfam: PF00248 + phylogenetic tree
GGP	PANTHER: PTHR20884
GLDH	PANTHER: PTHR43762
GLOase	TIGRFAM: TIGR01677
GME	CDD: cd05273
GPP	PRINTS: PR00378
IPS	Pfam: PF07994, PF01658
MDHAR	PANTHER: PTHR43557
MIOX	PANTHER: PTHR12588

## Sheet: Table S4
Table S4. Models used for constructing phylogenetic trees of each gene family
Genes family	Phylogenetic tree construction models
Alase	LG+G+F
AO	WAG+I+G
APX	WAG+G
DHAR	LG+G+F
GalUR	VT+I+G+F
GDH	WAG+G+F
GGP	VT+G+F
GLDH	WAG+I+G+F
GLOase	WAG+I+G+F
GME	LG+G+F
GPP	WAG+I+G+F
IPS	LG+G+F
MDHAR	LG+G
MIOX	WAG+G
